# Supplementary material for: Effects of Varying Nitrogen Concentrations on the Locule Number in Tomato Fruit
Source: Plants (Basel). 2025 Mar 18;14(6):952. doi: 10.3390/plants14060952 (PMC11944714; doi:10.3390/plants14060952)
Supplement: Supplementary file 1 [file plants-14-00952-s001.zip]

Archive with 1 entries (1 files):
- plants-3484830-supplementary.pdf
